# Supplementary material for: Suppression of sucrose synthase affects auxin signaling and leaf morphology in tomato
Source: PLoS One. 2017 Aug 7;12(8):e0182334. doi: 10.1371/journal.pone.0182334 (PMC5546705; doi:10.1371/journal.pone.0182334)
Supplement: S1 Table — (XLSX) [file pone.0182334.s003.xlsx]

## Sheet: Sheet1
S1 Table. Primers used in this study
Gene	Forward primers(5’-3’)	Reverse primers(5’-3’)	use
proSlSUS1	AAAGTCGACAAAAGTCTCAATTTTGAGCAAGAAA	ACCCGGGTCAGCAGATGGGAAATCCTC	cloning
proSlSUS3	TTTGTCGACTTTTTCGTTGTGTTGCACTTT	ACCCGGGCACCTGCAAATCCTCAGAT	cloning
proSlSUS4	AAAGTCGACTAATGTGGTATGGGTTTGACACA	ACCCGGGTTTTCCAATTACAACAACAAAATAGA	cloning
SUS1-RNAi	TATCGATGAATTCGATTTCTGAGGATTTC	TTCTAGACTCGAGAACGAAATTTCCATT	cloning
SUS3-RNAi	AATCTAGAAACTCGAGAAGAGGG	AATCGATGATCATGCCTTTGAAGAAG	cloning
SUS4-RNAi	TTTCTAGACTCGAGAACCAGCGGTTGGAGAGAATTAG	AATCGATGCGAATTCACTAGTGATTCAC	cloning
all cloning primers Tm was between 54 to 60 °C
SlSUS1	CTGCTGAGTGAATGAAGGTC	GATACTAAATGGAAATGAAACAC	qPCR
SlSUS3	GGTTTCTGTCTGATTGTTATCC	ACAGAAGGGAAAAATGGCAAA	qPCR
SlSUS4	AACGTGGAGCATACCACTCT	CAGCATATTGGATCACTGATTTG	qPCR
JAG	TGAACCGCCACCGTCAAGAG	CATGAGGAATTGGAGGACAAC	qPCR
TKN1	TGAAGGCCCTTTTCGTTTGGG	CCTTGTGCTTAGGCCTATAAG	qPCR
LeT6	GGCTCATCCTCACTACCATCG	ATTCCACCACCACTACTACTA	qPCR
La	CAGTAGAGAAATTGGCCCTGG	CGAACCGAAGATGTGTTACTG	qPCR
PIN1	CTCAAGAAGAGACCAAGGCAA	AGAGACCAAGGACCAAGTTAG	qPCR
IAA3	GTTAGCATGGATGGAGCACCT	CCTTCTCTTTCTGAATACACTC	qPCR
IAA4	TATGAAGACAAGGATGGTGAT	ACCTTTAGCTTCAGATCCTTTG	qPCR
IAA9	GCCTTCTGCTGTGAATGATGC	TTCCGTCAACCTCTTCGTTATT	qPCR
SlSUS5	GGCCTAATTCATTTGGTAATTC	GTGCTGAAATTTCATCTGGAC	qPCR
SlSUS6	CTTGCCAGTTGCACCATTAG	GTAGCTTGCTTCGCGATTTC	qPCR
SlSUS7	CAGCAGTGGCTGTGTCTTTC	CCATGCTCGTGCAAGTAAAC	qPCR
all qPCR primers Tm was 60 °C
